# Supplementary material for: Diamine Fungal Inducers of Secondary Metabolism: 1,3-Diaminopropane and Spermidine Trigger Enzymes Involved in β-Alanine and Pantothenic Acid Biosynthesis, Precursors of Phosphopantetheine in the Activation of Multidomain Enzymes
Source: Antibiotics (Basel). 2024 Sep 1;13(9):826. doi: 10.3390/antibiotics13090826 (PMC11428646; doi:10.3390/antibiotics13090826)
Supplement: Supplementary file 1 [file antibiotics-13-00826-s001.zip]

Archive with 1 entries (1 files):
- antibiotics-3153445-supplementary.pdf
